# Supplementary material for: Iron and Copper Doped Zinc Oxide Nanopowders as a Sensitizer of Industrial Energetic Materials to Visible Laser Radiation
Source: Nanomaterials (Basel). 2022 Nov 24;12(23):4176. doi: 10.3390/nano12234176 (PMC9736272; doi:10.3390/nano12234176)
Supplement: Supplementary file 1 [file nanomaterials-12-04176-s001.zip]

Archive with 1 entries (1 files):
- nanomaterials-2050642-supplementary.pdf
